# Supplementary material for: Ubp2 modulates DJ-1-mediated redox-dependent mitochondrial dynamics in Saccharomyces cerevisiae
Source: PLoS Genet. 2025 Jul 3;21(7):e1011353. doi: 10.1371/journal.pgen.1011353 (PMC12251144; doi:10.1371/journal.pgen.1011353)
Supplement: S1 File — Quantification for densitometric difference in Ubp2-HA expression in WT and Δ31Δ34 (corresponding to Fig 1C). (XLSX) [file pgen.1011353.s023.xlsx]

## Sheet: Sheet1
Fold change in Ubp2-HA expression levels
		Replicate 1	Replicate 2	Replicate 3
	WT	1	1	1
	Δ31Δ34	2.05837	2.5839	2.62811
