# Supplementary material for: Ubp2 modulates DJ-1-mediated redox-dependent mitochondrial dynamics in Saccharomyces cerevisiae
Source: PLoS Genet. 2025 Jul 3;21(7):e1011353. doi: 10.1371/journal.pgen.1011353 (PMC12251144; doi:10.1371/journal.pgen.1011353)
Supplement: S2 File — Percentage of cells with different mitochondrial morphologies, as depicted graphically (corresponding to Fig 2B). (XLSX) [file pgen.1011353.s024.xlsx]

## Sheet: Sheet1
	Percentage of cells with different mitochondrial morphologies
			Fragmented		% of cells with fragmented mito	Intermediate(int)	% of cells with int mito	Tubular	% of cells with tubular mito
	WT	Replicate1	30		20	89	59.3333	31	20.6667
		Replicate2	37		23.5669	86	54.7771	34	21.6561
		Replicate3	53		33.125	70	43.75	37	23.5669
	Δubp2	Replicate1	110		73.3333	26	17.3333	14	9.33333
		Replicate2	111		72.549	27	17.6471	15	9.80392
		Replicate3	120		75	33	20.625	7	4.375
	Δhsp31Δhsp34	Replicate1	38		24.0506	40	25.3165	80	50.6329
		Replicate2	35		22.293	37	23.5669	85	54.1401
		Replicate3	26		17.1053	54	35.5263	72	47.3684
	Δhsp31Δhsp34Δubp2	Replicate1	18		13.4328	84	62.6866	32	23.8806
		Replicate2	20		15.625	80	62.5	28	21.875
		Replicate3	22		18.9655	73	62.931	21	18.1034
