# Supplementary material for: Ubp2 modulates DJ-1-mediated redox-dependent mitochondrial dynamics in Saccharomyces cerevisiae
Source: PLoS Genet. 2025 Jul 3;21(7):e1011353. doi: 10.1371/journal.pgen.1011353 (PMC12251144; doi:10.1371/journal.pgen.1011353)
Supplement: S3 File — Assessment of total mitochondrial mass by NAO staining (corresponding to Fig 2C). (XLSX) [file pgen.1011353.s025.xlsx]

## Sheet: Sheet1
		Meaurement of total mitochondrial mass by NAO
		WT	Δubp2	Δ31Δ34	Δ31Δ34Δubp2
	Replicate1	1	0.941769	1.75017	1.68326
	Replicate2	1	0.968369	1.88482	1.82295
	Replicate3	1	0.850415	1.76531	1.74081
