# Supplementary material for: Ubp2 modulates DJ-1-mediated redox-dependent mitochondrial dynamics in Saccharomyces cerevisiae
Source: PLoS Genet. 2025 Jul 3;21(7):e1011353. doi: 10.1371/journal.pgen.1011353 (PMC12251144; doi:10.1371/journal.pgen.1011353)
Supplement: S4 File — Quantitation of mitochondrial membrane potential after JC-1 staining across the indicated strains (corresponding to Fig 2D). (XLSX) [file pgen.1011353.s026.xlsx]

## Sheet: Sheet1
				JC-1 STAINING
			Red/Green flouorescense
			Replicate 1	Replicate 2	Replicate3
		WT	1	1	1
		ΔUBP2	0.453388	0.535275	0.47689
		Δ31Δ34	1.47096	1.49705	1.4557
		Δ31Δ34ΔUBP2	0.864135	0.913654	0.969409
