# Supplementary material for: Ubp2 modulates DJ-1-mediated redox-dependent mitochondrial dynamics in Saccharomyces cerevisiae
Source: PLoS Genet. 2025 Jul 3;21(7):e1011353. doi: 10.1371/journal.pgen.1011353 (PMC12251144; doi:10.1371/journal.pgen.1011353)
Supplement: S5 File — Assessment of ATP levels across the indicated strains (corresponding to Fig 2E). (XLSX) [file pgen.1011353.s027.xlsx]

## Sheet: Sheet1
Assessment of ATP levels	Replicate 1							Replicate 2					Replicate 3
	Blank	32339						Blank	32673				Blank	31621
	WT	38914	6575	1				WT	39610	6937	1		WT	38996	7375	1
	∆Ubp2	32673	334	0.0507985				∆Ubp2	34117	1444	0.208159		∆Ubp2	34261	2640	0.357966
	∆31∆34	43823	11484	1.74662				∆31∆34	47783	15110	2.17818		∆31∆34	46388	14767	2.00231
	∆31∆34∆Ubp2	38797	6458	0.982205				∆31∆34∆Ubp2	40439	7766	1.1195		∆31∆34∆Ubp2	37212	5591	0.758102
