# Supplementary material for: Ubp2 modulates DJ-1-mediated redox-dependent mitochondrial dynamics in Saccharomyces cerevisiae
Source: PLoS Genet. 2025 Jul 3;21(7):e1011353. doi: 10.1371/journal.pgen.1011353 (PMC12251144; doi:10.1371/journal.pgen.1011353)
Supplement: S6 File — Assessment of GFP processing by measuring the ratio of processed and total GFP (corresponds to Fig 3B). (XLSX) [file pgen.1011353.s028.xlsx]

## Sheet: Sheet1
			Replicate1
					OM45-GFP	TOTAL GFP	free gfp	free/total gfp
				24h	3901.34	5025.55	1124.21	0.2237
			WT	36h	4153.16	8343.93	4190.77	0.502254
				48h	4051.23	13762.9	9711.64	0.70564
				54h	3091.46	13750.4	10658.9	0.775173
			ΔUBP2		OM45-GFP	free gfp	total gfp	free/total gfp
				24h	4562.99	2006.58	6569.57	0.305435
				36h	3836.87	7994.1	11831	0.675693
				54h	6755.3	19322.4	26077.7	0.740955
				68h	2908.85	20787.4	23696.3	0.877245
			Δ31Δ34		OM45 GFP	free gfp	total gfp	free/total gfp
				24h	3396.04	374.678	3770.72	0.0993651
				36h	4828.99	554.678	5383.67	0.10303
				54h	4838.23	8708.35	13546.6	0.642845
				68h	4328.28	13650.7	17979	0.759259
			Δ31Δ34ΔUBP2		OM45 GFP	free gfp	total gfp	free/total gfp
				24h	5397.94	4985.31	10383.2	0.48013
				36h	1957.21	4237.77	6194.98	0.684065
				54h	3340.75	8950.12	12290.9	0.728193
				68h	1771.51	6946.88	8718.39	0.796808
			Replicate2
					OM45-GFP	free gfp	total gfp	free/total gfp
			WT	24h	19654.1	3283.81	22937.9	0.143161
				36h	16764	28206.5	44970.6	0.627222
				54h	21098.2	56409.7	77507.9	0.727793
				68h	19581.2	61573.7	81154.8	0.758718
					OM-45GFP	free gfp	total gfp	Free/total GFP
			ΔUBP2	24h	11643.6	29434.7	41078.3	0.71655
				36h	24159.1	41896.4	66055.5	0.63426
				48h	25467.5	65981.9	91449.5	0.721512
				54h	25799.4	45165.9	70965.3	0.636451
					OM45 GFP	free gfp	total gfp	Free/total GFP
			Δ31Δ34	24h	23748	3728.95	27477	0.135712
				36h	23762.8	6169.3	29932.1	0.20611
				54h	37575.3	18989.6	56564.9	0.335714
				68h	43939.7	20897.5	64837.2	0.322307
			Δ31Δ34ΔUBP2
					OM45-GFP	free gfp	total gfp	Free/total GFP
				24h	39150	64388.3	103538	0.621879
				36h	36801.9	13788.6	50590.4	0.272553
				54h	36798.7	106881	143680	0.743884
				68h	22752.5	122236	144989	0.843074
			Replicate3
					wt bound gfp	free gfp	total gfp
			WT	24h	28637.8	22895.2	51533	0.444282
				36h	18946.5	24731.6	43678.1	0.566225
				54h	10256.1	28675.1	38931.2	0.736558
				68h	5451.15	38693.7	44144.9	0.876517
					OM45GFP	free gfp	total gfp	free/total gfp
			ΔUBP2	24h	18915.5	147852	166767	0.886576
				36h	11673.8	147858	159532	0.926825
				54h	12282.6	147872	160155	0.923308
				68h	13801.8	166554	180356	0.923475
			Δ31Δ34		OM45GFP	FREE GFP	TOTAL GFP	Free/total GFP
				24H	13288	0	0	0
				36H	18324.7	462.456	18787.2	0.0246155
				54H	9657.65	90888.7	100546	0.903948
				68H	4050.49	19047.8	23098.2	0.824641
			Δ31Δ34ΔUBP2		OM45GFP	FREE GFP	TOTAL GFP	Free/total GFP
				24H	11771.7	33456.6	45228.3	0.739727
				36H	21134.5	211052	232186	0.908976
				54H	21298.3	211056	232355	0.908337
				68H	24122.3	128127	152249	0.84156
