# Supplementary material for: Ubp2 modulates DJ-1-mediated redox-dependent mitochondrial dynamics in Saccharomyces cerevisiae
Source: PLoS Genet. 2025 Jul 3;21(7):e1011353. doi: 10.1371/journal.pgen.1011353 (PMC12251144; doi:10.1371/journal.pgen.1011353)
Supplement: S7 File — Measurement of steady state levels of Fzo1 (corresponding to Fig 4B). (XLSX) [file pgen.1011353.s029.xlsx]

## Sheet: Sheet1
Fzo1 steady state levels
	WT	Δubp2	Δ31Δ34	Δ31Δ34Δubp2
Replicate1	1	0.5	2.82198	1.18169
Replicate2	1	0.3	2.7	1.25
Replicate3	1	0.46478	2.67485	1.09347
