# Supplementary material for: Ubp2 modulates DJ-1-mediated redox-dependent mitochondrial dynamics in Saccharomyces cerevisiae
Source: PLoS Genet. 2025 Jul 3;21(7):e1011353. doi: 10.1371/journal.pgen.1011353 (PMC12251144; doi:10.1371/journal.pgen.1011353)
Supplement: S8 File — Assessment of Fzo1 turnover kinetics by cycloheximide chase assay and immunoblotting (corresponding to Fig 4D). (XLSX) [file pgen.1011353.s030.xlsx]

## Sheet: Sheet1
		Fzo1 CHX turnover assay
		Minutes	WT			ΔUbp2			Δ31Δ34			Δ31Δ34UBP2
			Replicate1	Replicate2	Replicate3	Replicate1	Replicate2	Replicate3	Replicate1	Replicate2	Replicate3	Replicate1	Replicate2	Replicate3
		0	100	100	100	100	100	100	100	100	100	100	100	100
		30	88.6046	80.7745	82.5776	67.9865	69.061	63.899	96	91.7652	89.8966	81.2465	88.5483	80.4566
		90	63.7285	58.5994	60.7768	26.991	15.1494	10.9687	94	89.426	80.7866	70.9087	53.2557	65.8898
