# Supplementary material for: Ubp2 modulates DJ-1-mediated redox-dependent mitochondrial dynamics in Saccharomyces cerevisiae
Source: PLoS Genet. 2025 Jul 3;21(7):e1011353. doi: 10.1371/journal.pgen.1011353 (PMC12251144; doi:10.1371/journal.pgen.1011353)
Supplement: S9 File — Determining the ubiquitination status of Fzo1 after pull down and probing with anti-ubiquitin antibody (corresponding to Fig 4F). (XLSX) [file pgen.1011353.s031.xlsx]

## Sheet: Sheet1
	Fzo1 Ub status
	WT	ΔUbp2	Δ31Δ34	Δ31Δ34ΔUBP2
Replicate1	1	1.68938	0.402916	0.737583
Replicate2	1	1.47559	0.620399	0.799229
Replicate3	1	1.50683	0.468315	0.83601
