# Supplementary material for: Ubp2 modulates DJ-1-mediated redox-dependent mitochondrial dynamics in Saccharomyces cerevisiae
Source: PLoS Genet. 2025 Jul 3;21(7):e1011353. doi: 10.1371/journal.pgen.1011353 (PMC12251144; doi:10.1371/journal.pgen.1011353)
Supplement: S10 File — Quantification for cell size of the strains indicated in Fig 5B (corresponding to Fig 5C). (XLSX) [file pgen.1011353.s032.xlsx]

## Sheet: Sheet1
Cell size measurement
No. of cells	wt	Δubp2	Δ31Δ34	Δ31Δ34Δubp2
1	5.463	3.897	6	3.08
2	4.1214	4.672	6.908	6.89
3	3.4353	5	4.98	8.222
4	4.2435	5.238	6.234	7
5	5.23	8.9699	7.89	6.67
6	6.19677	4.8959	9.67	6.89
7	5.566	5.1032	9.89	5.06
8	3.648	3.892	5.78	5.08
9	4.56796	4.718	6.9	4.67
10	4.34357	5.2893	7.8	3.78
11	5.24345	2.893	8.9	4.78
12	2.167	4.129	11.11	5.61
13	2.46	6.129	14.5	5.0899
14	2.398	3.783	9.7	4.056
15	5.1223	4.1209	10.5	6.011
16	4.1133	2.789	13.6	7.076
17	4.8996	4.7302	5.7	7.656
18	3.5555	5.12	5.34	7.99
19	4.5757	6.347	6.89	7.67
20	4.7321	4.1789	17.89	5.56
21	3.76543	3.1728	15	5.35
22	5.522	5.091	7.9	6.12
23	4.111	6.1902	8.5	8.09
24	4.08	4.7299	9.5	5.29
25	5.1007	4.192	10.11	5.6
26	5.0999	4.871	11.6	7.67
27	4.566	5.2819	12.77	6.9
28	3.2989	6.03994	15.56	9.34
29	2.56	5.9303	16.2	7.07
30	5.6456	4.17893	10	8.89
31	5.2344	2.84949	9.656	6.98
32	4.0677	2.5768	5.349	6.67
33	4.9	4.7896	6.9	7.78
34	3.89	5.3345	7.4	8.98
35	2.67	4.9987	6.34	6.62
36	3.5	6.98	6.98	9
37	4.78599	5.78787	10.67	8.67
38	5.1	3.735	15.98	5.0788
39	2.5	3.77678	16.63	6.78
40	4.835	4.8999	17.56	7.536
41	3.2004	5.23344	9.99	5.78
42	3.9	4.9898	10.56	4.78
43	4.758	3.1324	10.77	5.45
44	4.14	3.8978	15.562	4.545
45	4.5	3.569	17.89	6.45
46	5.233	3.56577	7.89	7
47	4.9	5.3435	8.56	4.243
48	4.4646	5.87809	8.676	5.564
49	2.46	2.7547	4	7.6733
50	4.6	4.2435	6.76	4.659
Average cell size	4.26942	4.6782	9.9489	6.388
