# Supplementary material for: Ubp2 modulates DJ-1-mediated redox-dependent mitochondrial dynamics in Saccharomyces cerevisiae
Source: PLoS Genet. 2025 Jul 3;21(7):e1011353. doi: 10.1371/journal.pgen.1011353 (PMC12251144; doi:10.1371/journal.pgen.1011353)
Supplement: S11 File — Measurement of total ROS levels by H2DCFDA staining (corresponding to Fig 6A). (XLSX) [file pgen.1011353.s033.xlsx]

## Sheet: Sheet1
	ROS levels by DCFDA
	WT	ΔUBP2	Δ31Δ34	Δ31Δ34ΔUBP2
Replicate 1	1	1.15461	1.98684	1.08186
Replicate2	1	1.09813	1.92762	1.20971
Replicate3	1	0.990948	2.06339	1.005
