# Supplementary material for: Ubp2 modulates DJ-1-mediated redox-dependent mitochondrial dynamics in Saccharomyces cerevisiae
Source: PLoS Genet. 2025 Jul 3;21(7):e1011353. doi: 10.1371/journal.pgen.1011353 (PMC12251144; doi:10.1371/journal.pgen.1011353)
Supplement: S12 File — Measurement of mitochondrial ROS by MitoSox (corresponding to Fig 6B). (XLSX) [file pgen.1011353.s034.xlsx]

## Sheet: Sheet1
	ROS levels by MitoSox
		WT	Δubp2	Δ31Δ34	Δ31Δ34Δubp2
	Replicate1	1	1.28155	2.30097	1.16505
	Replicate2	1	0.991453	2.13675	1.06838
	Replicate3	1	1.11	2.234	1.03456
