# Supplementary material for: Ubp2 modulates DJ-1-mediated redox-dependent mitochondrial dynamics in Saccharomyces cerevisiae
Source: PLoS Genet. 2025 Jul 3;21(7):e1011353. doi: 10.1371/journal.pgen.1011353 (PMC12251144; doi:10.1371/journal.pgen.1011353)
Supplement: S13 File — Assessment of glutathione levels by monochlorobiamine staining (corresponding to Fig 7B). (XLSX) [file pgen.1011353.s035.xlsx]

## Sheet: Sheet1
		Relative GSH/GSSG ratio as measured in mitochondria
		WT	ΔUBP2	Δ31Δ34	Δ31Δ34ΔUBP2
	Replicate1	2.85	3.524	1.402	2.834
	Replicate2	2.9	2.702	0.8049	2.964
	Replicate3	2.814	2.9976	1.4911	2.926
