# Supplementary material for: Ubp2 modulates DJ-1-mediated redox-dependent mitochondrial dynamics in Saccharomyces cerevisiae
Source: PLoS Genet. 2025 Jul 3;21(7):e1011353. doi: 10.1371/journal.pgen.1011353 (PMC12251144; doi:10.1371/journal.pgen.1011353)
Supplement: S15 File — Relative GSH/GSSG ratio as measured in cytoplasmic fractions of the indicated strains (corresponds to Fig 7E). (XLSX) [file pgen.1011353.s037.xlsx]

## Sheet: Sheet1
	Relative GSH/GSSG ratio as measured in cytoplasmic fractions
	WT	ΔUBP2	Δ31Δ34	Δ31Δ34ΔUBP2
Replicate1	9.43284	9.8296	4.75637	11.0203
Replicate2	10.309	7.39999	5.36681	11.2946
Replicate3	7.97466	10.2918	6.53047	10.106
