# Supplementary material for: Ubp2 modulates DJ-1-mediated redox-dependent mitochondrial dynamics in Saccharomyces cerevisiae
Source: PLoS Genet. 2025 Jul 3;21(7):e1011353. doi: 10.1371/journal.pgen.1011353 (PMC12251144; doi:10.1371/journal.pgen.1011353)
Supplement: S16 File — Measurement of growth kinetics (corresponding to S1A Fig). (XLSX) [file pgen.1011353.s038.xlsx]

## Sheet: Sheet1
		time (h)	WT					Δ31Δ34
Measurement of growth kinetics
			Replicate 1	Replicate 2	Replicate 3		Replicate 1	Replicate 2	Replicate 3
		0:00:00	0.1054	0.1118	0.1117		0.1065	0.1048	0.1045
		1:00:00	0.1092	0.1248	0.1187		0.1254	0.1143	0.1102
		2:00:00	0.1131	0.1741	0.1376		0.1606	0.1157	0.1165
		3:00:00	0.155	0.173465	0.1573		0.148989	0.1532	0.1271
		4:00:00	0.2102	0.3339	0.258859		0.177996	0.1939	0.1515
		5:00:00	0.2734	0.4802	0.467789		0.388896	0.2782	0.1891
		6:00:00	0.3304	0.587879	0.4918		0.5128	0.3791	0.455556
		7:00:00	0.4465	0.65762	0.6143		0.47899	0.5429	0.3324
		8:00:00	0.6036	1.1011	0.823739		0.9219	0.7194	0.8993
		9:00:00	0.8363	1.2703	0.973893		1.1179	0.9808	1.122
		10:00:00	1.0442	1.3891	1.24567		1.2476	1.1261	1.33378
		11:00:00	1.1743	1.4775	1.37899		1.3738	1.2776	1.4568
		12:00:00	1.2399	1.5142	1.34537		1.4361	1.3981	1.56374
		13:00:00	1.3185	1.5254	1.45627		1.452	1.4201	1.55678
		14:00:00	1.3537	1.5272	1.43456		1.4578	1.4289	1.56689
		15:00:00	1.3426	1.5268	1.41458		1.4498	1.4209	1.53279
		16:00:00	1.3135	1.5206	1.46789		1.4427	1.4146	1.45668
		17:00:00	1.2779	1.5148	1.34589		1.433	1.4005	1.37656
		18:00:00	1.2338	1.5057	1.43421		1.4162	1.3851	1.40968
		19:00:00	1.2604	1.4992	1.46454		1.4044	1.3823	1.42098
		20:00:00	1.1956	1.4895	1.5538		1.3846	1.3672	1.33368
		21:00:00	1.2565	1.4874	1.34222		1.3804	1.3581	1.31346
		22:00:00	1.2688	1.4862	1.3564		1.3705	1.3537	1.29889
		23:00:00	1.2468	1.4816	1.39776		1.3356	1.3297	1.27896
		24:00:00	1.276	1.4748	1.3676		1.3284	1.3162	1.2959
