# Supplementary material for: Ubp2 modulates DJ-1-mediated redox-dependent mitochondrial dynamics in Saccharomyces cerevisiae
Source: PLoS Genet. 2025 Jul 3;21(7):e1011353. doi: 10.1371/journal.pgen.1011353 (PMC12251144; doi:10.1371/journal.pgen.1011353)
Supplement: S17 File — Quantification of fold change in Ubp2-HA expresssion levels in early log and late log phases (corresponding to S1C Fig). (XLSX) [file pgen.1011353.s039.xlsx]

## Sheet: Sheet1
Fold change in Ubp2-HA expresssion levels in early log and late log phases
			Replicate 1	Replicate 2	Replicate 3
		WT early log (6h)	1	1	1
		Δ31Δ34 early log (6h)	1.04708	1.2057	1.09714
		WT late log (12h)	0.346421	0.524063	0.333333
		Δ31Δ34 late log (12h)	1.3779	1.26127	1.15996
