# Supplementary material for: Ubp2 modulates DJ-1-mediated redox-dependent mitochondrial dynamics in Saccharomyces cerevisiae
Source: PLoS Genet. 2025 Jul 3;21(7):e1011353. doi: 10.1371/journal.pgen.1011353 (PMC12251144; doi:10.1371/journal.pgen.1011353)
Supplement: S18 File — Percentage of cells with different mitochondrial morphologies, as depicted graphically (corresponding to S5B Fig). (XLSX) [file pgen.1011353.s040.xlsx]

## Sheet: Sheet1
			Percentage of cells with different mitochondrial morphologies
				Fragmented	% of cells with fragmented mito	Intermediate	% of cells with int mito	Tubular	% of cells with tubular mito
		WT
			Replicate1	36	24	65	43.3333	49	32.6667
			Replicate2	43	28.6667	44	29.3333	63	42
			Replicate3	28	18.6667	72	48	50	33.3333
		WT/Ubp2↑
			Replicate1	20	13.3333	54	36	76	50.6667
			Replicate2	15	10	52	34.6667	83	55.3333
			Replicate3	10	6.66667	47	31.3333	93	62
