# Supplementary material for: Ubp2 modulates DJ-1-mediated redox-dependent mitochondrial dynamics in Saccharomyces cerevisiae
Source: PLoS Genet. 2025 Jul 3;21(7):e1011353. doi: 10.1371/journal.pgen.1011353 (PMC12251144; doi:10.1371/journal.pgen.1011353)
Supplement: S19 File — Measurement of steady state levels of Fzo1 (corresponding to S6A Fig). (XLSX) [file pgen.1011353.s041.xlsx]

## Sheet: Sheet1
				Replicate#1	Replicate #2	Replicate#3
Fzo1 steady state levels			WT/EV	1	1	1
			Δ31Δ34Δubp2/ EV	1.06918	1.03239	0.983163
			Δ31Δ34Δubp2/ubp2↑	1.76752	2.10856	1.81568
