# Supplementary material for: Ubp2 modulates DJ-1-mediated redox-dependent mitochondrial dynamics in Saccharomyces cerevisiae
Source: PLoS Genet. 2025 Jul 3;21(7):e1011353. doi: 10.1371/journal.pgen.1011353 (PMC12251144; doi:10.1371/journal.pgen.1011353)
Supplement: S20 File — Assessment of Fzo1 turnover kinetics by cycloheximide chase assay and immunoblotting (corresponding to S6B Fig). (XLSX) [file pgen.1011353.s042.xlsx]

## Sheet: Sheet1
				Fzo1 CHX assay
	In minutes		WT/EV			Δ31Δ34UBP2/EV					Δ31Δ34UBP2/UBP2
		Replicate #1	Replicate #2	Replicate #3		Replicate #1	Replicate #2	Replicate #3		Replicate #1	Replicate #2	Replicate #3
	0	100	100	100		100	100	100		100	100	100
	30	80.703	87.9678	83.4519		75.5908	87.3885	90.6879		93.7355	98.4322	96.6345
	90	65.279	68.5215	77.9237		57.8019	63.5267	76.4772		90.6172	95.2904	92.1544
