# Supplementary material for: Ubp2 modulates DJ-1-mediated redox-dependent mitochondrial dynamics in Saccharomyces cerevisiae
Source: PLoS Genet. 2025 Jul 3;21(7):e1011353. doi: 10.1371/journal.pgen.1011353 (PMC12251144; doi:10.1371/journal.pgen.1011353)
Supplement: S21 File — Measurement of total ROS levels by H2DCFDA staining (corresponding to S7C Fig). (XLSX) [file pgen.1011353.s043.xlsx]

## Sheet: Sheet1
			Measurement of total ROS levels by H2DCFDA staining
				WT	Δ31Δ34/EV	Δ31Δ34/UBP2↑	Δ31Δ34ΔUBP2/EV
			Replicate1	1	2.54348	2.07143	1.04199
			Replicate2	1	1.71429	2.05455	1.00913
			Replicate2	1	2.72893	2.83636	0.982993
