# Supplementary material for: Ubp2 modulates DJ-1-mediated redox-dependent mitochondrial dynamics in Saccharomyces cerevisiae
Source: PLoS Genet. 2025 Jul 3;21(7):e1011353. doi: 10.1371/journal.pgen.1011353 (PMC12251144; doi:10.1371/journal.pgen.1011353)
Supplement: S22 File — Percentage of cells with different mitochondrial morphologies, as depicted graphically (corresponding to S12 Fig). (XLSX) [file pgen.1011353.s044.xlsx]

## Sheet: Sheet1
	Percentage of cells with different mitochondrial morphologies
			Fragmented	% of cells with fragmented mito	Intermediate	% of cells with int mito	Tubular	% of cells with tubular mito
WT		Replicate1	42	28	57	38	51	34
		Replicate2	55	38.4615	65	45.4545	23	16.0839
		Replicate3	47	29.9363	65	42.2078	45	29.2208
Δubp2		Replicate1	107	68.1529	25	15.9236	25	15.9236
		Replicate2	123	79.8701	21	13.6364	10	6.49351
		Replicate3	128	82.5806	19	12.2581	8	5.16129
Δubp2/UBP2		Replicate1	32	21.3333	68	45.3333	50	33.3333
		Replicate2	65	43.3333	72	48	13	8.66667
		Replicate3	49	32.6667	79	52.6667	22	14.6667
		Replicate1	53	35.3333	77	51.3333	20	13.3333
		Replicate2	49	32.6667	54	36	47	31.3333
		Replicate3	37	24.6667	69	46	44	29.3333
Δ31Δ34Δubp2/ubp2↑		Replicate1	29	19.3333	54	36	67	44.6667
		Replicate2	32	21.3333	43	28.6667	75	50
		Replicate3	38	25.3333	33	22	79	52.6667
Δ31Δ34Δubp2/ubp2C745S↑		Replicate1	54	36	65	43.3333	31	20.6667
		Replicate2	47	31.3333	71	47.3333	32	21.3333
		Replicate3	41	27.3333	79	52.6667	30	20
