# Supplementary material for: Ubp2 modulates DJ-1-mediated redox-dependent mitochondrial dynamics in Saccharomyces cerevisiae
Source: PLoS Genet. 2025 Jul 3;21(7):e1011353. doi: 10.1371/journal.pgen.1011353 (PMC12251144; doi:10.1371/journal.pgen.1011353)
Supplement: S23 File — Measurement of total mitochondrial mass after Ubp2 overexpession (corresponding to S13A Fig). (XLSX) [file pgen.1011353.s045.xlsx]

## Sheet: Sheet1
Total mitochondrial mass after Ubp2 overexpession
		WT	Δ31Δ34/EV	Δ31Δ34Δubp2/EV	Δ31Δ34Δubp2/Ubp2
	Replicate1	1	1.7141	1.74813	1.72295
	Replicate2	1	1.67446	1.79429	1.68326
	Replicate3	1	1.83915	1.8061	1.73548
