# Supplementary material for: Ubp2 modulates DJ-1-mediated redox-dependent mitochondrial dynamics in Saccharomyces cerevisiae
Source: PLoS Genet. 2025 Jul 3;21(7):e1011353. doi: 10.1371/journal.pgen.1011353 (PMC12251144; doi:10.1371/journal.pgen.1011353)
Supplement: S24 File — Measurement of functional mitochondrial mass after Ubp2 overexpession (corresponding to S13B Fig). (XLSX) [file pgen.1011353.s046.xlsx]

## Sheet: Sheet1
	Functional mitochondrial mass after Ubp2 overexpession		TMRE
			WT	Δ31Δ34/EV	Δ31Δ34Δubp2/EV	Δ31Δ34Δubp2/Ubp2↑
		Replicate1	1	2.33081	0.954454	2.37174
		Replicate2	1	2.14601	0.709922	2.09383
		Replicate3	1	1.53144	1.04743	1.69826
