# Supplementary material for: Ubp2 modulates DJ-1-mediated redox-dependent mitochondrial dynamics in Saccharomyces cerevisiae
Source: PLoS Genet. 2025 Jul 3;21(7):e1011353. doi: 10.1371/journal.pgen.1011353 (PMC12251144; doi:10.1371/journal.pgen.1011353)
Supplement: S25 File — Quantification of percentage of cells in different phases of cell cycle (corresponding to S14 Fig). (XLSX) [file pgen.1011353.s047.xlsx]

## Sheet: Sheet1
		WT
	Time(in min)			G1 Phase				S Phase				G2 Phase
			Replicate1	Replicate2	Replicate3		Replicate1	Replicate2	Replicate3		Replicate1	Replicate2	Replicate3
	0		88	85.5	80.49		4.71	3.47	8.14		6.82	8.98	10.26
	20		58.9	61.8	71.9		12.2	7.89	3.46		26	24.54	24.5
	40		34.3	44.7	63.27		12.8	10.69	5.73		52.3	42.26	25.7
	60		23.7	28.4	32.4		14.2	11.64	7.87		61.1	58.4	58.2
	80		38.6	45	42.8		9.21	4.56	6.54		49.6	50.34	48.5
	100		40.2	46.9	43.54		19	5.44	9.76		40.4	44.54	42.1
					Quantification of percentage of cells in different phases of cell cycle
	Δubp2
	Time(in min)			G1 Phase				S Phase				G2 Phase
			Replicate1	Replicate2	Replicate3		Replicate1	Replicate2	Replicate3		Replicate1	Replicate2	Replicate3
	0		84	87.5	83.3		5.2	2.47	3.63		7.8	8.4	12.2
	20		62.2	63.9	69.7		16.7	7.23	13.8		19.4	28.3	14.5
	40		30.57	47	54.76		15.14	17.5	6.79		53.7	34.4	37.2
	60		23.7	28.4	33		14.2	11.64	10.4		61.1	58.4	53.88
	80		38.6	45	43.34		9.21	4.56	7.75		49.6	50.34	46
	100		40.2	44.4	45.6		19	7.4	10.1		40.4	48.8	44.4
		Δ31Δ34		G1 Phase				S Phase				G2 Phase
	Time(in min)		Replicate1	Replicate2	Replicate3		Replicate1	Replicate2	Replicate3		Replicate1	Replicate2	Replicate3
	0		83.9	90.4	87.9		6.42	5.22	6.4		7.79	3.76	4.8
	20		49.4	43.6	54.2		22.7	21.45	23.5		27.5	32.9	22.2
	40		26.7	28.6	32.3		12.5	15.9	14.8		59.3	50.8	49.6
	60		14.3	15.6	20		7.71	10.2	8.44		77.2	70.9	71.7
	80		20.4	23.7	19.3		18.6	11	15.3		59.4	62.8	63.8
	100		22.4	25.7	21.7		27.8	20.2	9.4		47.5	53.9	65.3
		Δ31Δ34Δubp2			G1 Phase			S Phase				G2 Phase
	Time(in min)		Replicate1	Replicate2	Replicate3		Replicate1	Replicate2	Replicate3		Replicate1	Replicate2	Replicate3
	0		90.8	88.4	85.7		2.7	3.47	4.63		6.9	7.7	8.54
	20		58.5	64.3	69.7		20.4	8.48	13.8		18.6	15.44	16.3
	40		34	48.1	56.3		16.4	17.4	18.9		48.8	32.8	25
	60		26.6	24.8	29.6		16.8	10.4	11.2		54.2	63.6	58.1
	80		42.1	44.8	47.9		10.3	5.3	8.58		47.4	48.45	43.6
	100		41.8	53.5	47.4		17.6	10.7	11.6		41.4	36.4	40.6
