# Supplementary material for: Ubp2 modulates DJ-1-mediated redox-dependent mitochondrial dynamics in Saccharomyces cerevisiae
Source: PLoS Genet. 2025 Jul 3;21(7):e1011353. doi: 10.1371/journal.pgen.1011353 (PMC12251144; doi:10.1371/journal.pgen.1011353)
Supplement: S26 File — Measurement of steady state levels of Dnm1 (corresponding to S15 Fig). (XLSX) [file pgen.1011353.s048.xlsx]

## Sheet: Sheet1
		Measurement of steady state levels of Dnm1
			Replicate 1	Replicate 2	Replicate 3
		WT	1	1	1
		∆ubp2	0.939792	1.01563	0.990808
		∆31∆34	0.939719	1.03727	1.0243
		∆31∆34∆ubp2	0.99345	1.04484	1.04077
