# Supplementary material for: Ubp2 modulates DJ-1-mediated redox-dependent mitochondrial dynamics in Saccharomyces cerevisiae
Source: PLoS Genet. 2025 Jul 3;21(7):e1011353. doi: 10.1371/journal.pgen.1011353 (PMC12251144; doi:10.1371/journal.pgen.1011353)
Supplement: S27 File — Quantification of total mitochondrial mass by NAO (corresponding to S17C Fig). (XLSX) [file pgen.1011353.s049.xlsx]

## Sheet: Sheet1
		Total mitochondrial mass measurement by NAO
		WT	∆31∆34	∆31∆34+NAC
	Replicate1	1	1.68526	1.25044
	Replicate 2	1	1.6315	1.15985
	Replicate 3	1	1.44544	1.10791
